# Supplementary material for: Integrated Metabolomic and Transcriptomic Analyses of the Flavonoid Biosynthetic Pathway in Relation to Color Mutation in Roses
Source: Biology (Basel). 2025 Sep 29;14(10):1337. doi: 10.3390/biology14101337 (PMC12561831; doi:10.3390/biology14101337)
Supplement: Supplementary file 1 [file biology-14-01337-s001.zip]

Archive with 1 entries (1 files):
- biology-3860397-supplementary.pdf
